# Supplementary material for: The Epidemiological, Clinical, and Microbiological Features of Patients with Burkholderia pseudomallei Bacteraemia—Implications for Clinical Management
Source: Trop Med Infect Dis. 2023 Oct 24;8(11):481. doi: 10.3390/tropicalmed8110481 (PMC10675116; doi:10.3390/tropicalmed8110481)
Supplement: Supplementary file 1 [file tropicalmed-08-00481-s001.zip]

Archive with 1 entries (1 files):
- tropicalmed-2594738-supplementary.pdf
